# Supplementary material for: Guidance for Canadian Breast Cancer Practice: National Consensus Recommendations for the Systemic Treatment of Patients with HR+/HER2− Metastatic Breast Cancer 2025
Source: Curr Oncol. 2026 Feb 9;33(2):106. doi: 10.3390/curroncol33020106 (PMC12938948; doi:10.3390/curroncol33020106)
Supplement: Supplementary file 1 [file curroncol-33-00106-s001.zip]

Archive with 1 entries (1 files):
- curroncol-4090259-supplementary.pdf
